# Supplementary material for: Promising Effects of Montelukast for Critically Ill Asthma Patients via a Reduction in Delirium
Source: Pharmaceuticals (Basel). 2024 Jan 18;17(1):125. doi: 10.3390/ph17010125 (PMC10819207; doi:10.3390/ph17010125)
Supplement: Supplementary file 1 [file pharmaceuticals-17-00125-s001.zip]

Archive with 1 entries (1 files):
- pharmaceuticals-2785087-supplementary.pdf
